# Supplementary material for: Measuring FVIII Activity and Thrombin Generation Simultaneously With a Novel Point of Care Platform (EnzySystem HemA): Qualitative Usability Evaluation
Source: JMIR Form Res. 2025 Oct 16;9:e77621. doi: 10.2196/77621 (PMC12530449; doi:10.2196/77621)
Supplement: Multimedia Appendix 4 [file formative-v9-e77621-s004.xlsx]

## Sheet: Codes
Category	Code	Column1	Main code	Subcode	Description	Inclusion (only if borderline case)	Exclusion (only if borderline case)	Theme #1: Functional the way it is	Theme #2: Utility due to faster results and increased access	Theme #3: Potential for patient engagement	Theme #4: Ensuring accuracy
Benefits: Positive attributes of the EnzySystem. Could be a positive attribute of the system and test (e.g. fast) or a positive consequence of using the system.	Additional information (TGA)	Additional information (TGA)	Additional information (TGA)		The availability of the TGA assay provides information of regularly available assays	Also covers benefits of TGA outside the field of hemophilia
	Data management and connectivity: Free data entry	Data management and connectivity	Data management and connectivity	Free data entry	Comments relating to manually entering the assay results in the EMR	Positive and negative comments		x
	Data management and connectivity: Manual export to EMR	Data management and connectivity		Manual export to EMR	Comments relating to manually uploading the test result to the EMR	Positive and negative comments		x
	Fast result: Easier Logistics	Fast result	Fast result	Easier Logistics	The faster results of the EnzySystem would allow for easier logistics in care				x
	Fast result: Faster decisions	Fast result		Faster decisions	The faster results of the EnzySystem would allow for faster treatment decisions				x
	Fast result: Faster than conventional	Fast result		Faster than conventional	Comments specifically mentioning the faster results of the EnzySystem compared with regular testing				x
	Fast result: Not otherwise specified	Fast result		Not otherwise specified	Benefits of having faster results with the EnzySystem not otherwise specified				x
	Functional the way it is	Functional the way it is	Functional the way it is		The EnzySystem would be usable in the current state without further modifications			x
	Good usability: Adequate feedback of use steps	Good usability	Good usability	Adequate feedback of use steps	Feedback on (a specific) use step(s) was sufficient for the user to know it was conducted correctly	Manual feedback, visual feedback		x
	Good usability: Clear how to use	Good usability		Clear how to use	Due to instructions or intuitive design it is immediately clear what has to be done to perform the test or a specific use step	Intuitive clarity on what to do, or clearness due to instructions of the GUI or QRI		x
	Good usability: Clear results	Good usability		Clear results	The presentation of the results is easily interpretable and provides the required information			x
	Good usability: Easy to perform	Good usability		Easy to perform	The overall assay or specific steps are easy to perform: it does not require precise or difficult actions to operate	e.g., not requiring excessive force or dexterity		x
	Good usability: Not error prone	Good usability		Not error prone	The design of the platform, or specific features, makes use errors unlikely			x
	Great product	Great product	Great product		Positive comments on the EnzySystem in general		Comments on specific benefits of the EnzySystem		x
	Increased access to testing: No need to send samples for testing	Increased access to testing	Increased access to testing	No need to send samples for testing	Samples can be tested locally, obviating the need to send the sample to external laboratories				x
	Increased access to testing: POCT result	Increased access to testing		POCT result	Using it in a POCT setting is considered a benefit				x
	Increased access to testing: Prevent patient traveling	Increased access to testing		Prevent patient traveling	Allowing a patient to be tested with less traveling				x
	Knowing when result will come	Knowing when result will come	Knowing when result will come		Predictability of when the test results will be available	Not having to repeatedly call/check with the lab			x
	Less costs: Less bills	Less costs	Less costs	Less bills	Reduction of the costs of lab testing by using the EnzySystem
	Less costs: Reduce factor use	Less costs		Reduce factor use	Reduction in costs by reducing the use of factor concentrates
	Patient involvement	Patient involvement	Patient involvement		More engagement of patients by using the EnzySystem	Self-testing, improved communication about results				x
	Peace of mind	Peace of mind	Peace of mind		Allowing a patient for more peace of mind due to knowing the level of protection, or being more certain on what actions to take					x
	Small and sturdy form: Small form factor	Small and sturdy form	Small and sturdy form	Small form factor	The Small size of the system is a benefit		Comments about the sample volume
	Small and sturdy form: Sturdy	Small and sturdy form		Sturdy	The system is considered robust and resistant to damage
	We can just run whole blood	We can just run whole blood	We can just run whole blood		Not having to vortex blood before testing		Comments about performing the assay locally		x
Limitations and improvements: quotes of participants covering suggestions for improving any aspect of the EnzySystem (e.g. suggesting another color of the device), but also statements of required attributes regardless of if these attributes have been realized in the current prototype already (e.g. has to export a PDF).	Additional assays	Additional assays	Additional assays		Allowing for additional assays to be performed on the EnzySystem			x
	Blood tube compatibility: Compatible with other citrate concentration	Blood tube compatibility	Blood tube compatibility	Compatible with other citrate concentration	Allowing the system to be operated with other types of vacutainers with differing concentrations of citrate			x
	Blood tube compatibility: Prevent wasting unused sample volume	Blood tube compatibility		Prevent wasting unused sample volume	Not having to use more blood for the test than is actually needed to perform the assay, or allow for reuse of the leftover sample	Facilitating compatibility with smaller blood tubes, allow for reuse of the blood tube after testing		x
	Data management and connectivity: Add a wireless connection	Data management and connectivity	Data management and connectivity	Add a wireless connection	Incorporate a wireless connection to the computer		Add a battery to enable use without the need to plug the device in	x
	Data management and connectivity: Automatic export to EMR	Data management and connectivity		Automatic export to EMR	Allow the test results to be automatically uploaded to the patient's EMR from the EnzySystem			x
	Data management and connectivity: Combine results with treatment data	Data management and connectivity		Combine results with treatment data	Allow for exporting the data to 3rd party apps that log treatment to create an overview of when treatment was administered and test results		Export of data to the EMR (where treatment data will also be collected)	x
	Data management and connectivity: Couple result to patient ID	Data management and connectivity		Couple result to patient ID	Allow the test results to be coupled with the patients ID in the EnzySystem and potentially for subsequential export			x
	Enhance data interpretation and utility: Axis	Enhance data interpretation and utility	Enhance data interpretation and utility	Axis	Adding axis labels to the GUI result screen			x
	Enhance data interpretation and utility: Countdown clock	Enhance data interpretation and utility		Countdown clock	Adding a countdown clock when performing the test			x
	Enhance data interpretation and utility: Reference values	Enhance data interpretation and utility		Reference values	Adding reference values to the GUI results	Age adjusted references; general references		x
	Enhance data interpretation and utility: See past results	Enhance data interpretation and utility		See past results	Showing past results in the results screen to allow for comparison			x
	Ensure accuracy: Control Sample	Ensure accuracy	Ensure accuracy	Control Sample	Supply (internal) control samples to check the accuracy of an individual EnzySystem						x
	Ensure accuracy: Maintenance	Ensure accuracy		Maintenance	Communicate a plan for periodic maintenance of the EnzySystem						x
	Ensure accuracy: Proof of accuracy	Ensure accuracy		Proof of accuracy	Provide proof of accuracy of the EnzySystem assays	e.g., clinical studies					x
	Ensure accuracy: Using the lab for confirmation	Ensure accuracy		Using the lab for confirmation	HCPs deciding to perform a conventional assay simultaneously with the EnzySystem assay, to allow for checking the EnzySystem result						x
	Ensure affordability	Ensure affordability	Ensure affordability		Making sure the EnzySystem is widely available for users (could be patients) without cost constraints
	Improve ease of handling: Automatic continuation	Improve ease of handling	Improve ease of handling	Automatic continuation	Allow the GUI to continue to the next step without having to perform an additional action	e.g. automatically detection of inserting the blood tube		x
	Improve ease of handling: Improve cleanability	Improve ease of handling		Improve cleanability	Making sure the reusable parts can be cleaned easily			x
	Improve ease of handling: Improve disposability	Improve ease of handling		Improve disposability	Improving the ease at which the system could be safely disposed of			x
	Improve ease of handling: Make handling tube easier	Improve ease of handling		Make handling tube easier	Improving the ease at which the blood tube can be handled	E.g., make inserting the blood tube easier		x
	Improve ease of handling: Make sliding in EnzyCard smoother	Improve ease of handling		Make sliding in EnzyCard smoother	Improve the ease at which the EnzyCard is slid into the EnzyPad			x
	Improve ease of handling: Streamline pressing the syringe	Improve ease of handling		Streamline pressing the syringe	Improve the ease at which the syringe in the EnzyCard is depressed to transfer blood from the blood tube into the EnzyCard		Comments related to making sure pressing the syringe always transfers enough blood into the EnzyCard	x
	Increase throughput	Increase throughput	Increase throughput		Reduce the time to result or allow for parallel testing of multiple samples on an EnzySystem				x
	Knowledge on interpretation required	Knowledge on interpretation required	Knowledge on interpretation required		An inherent limitation of the EnzySystem is that knowledge will be required for interpretation of the results		Comments related to the presentation of the results on the GUI			x
	Preventing use errors: Adding feedback mechanisms	Preventing use errors	Preventing use errors	Adding feedback mechanisms	Adding mechanisms to communicate to the user that a step has been executed correctly		Adding systems to communicate to the user that a step has been executed incorrectly	x
	Preventing use errors: Additional handling instructions	Preventing use errors		Additional handling instructions	Add more detailed instructions on how to execute a step	Adding notes on what on expected physical experiences when executing step (e.g. having to push a bit)		x
	Preventing use errors: Automate the blood volume transferred into the EnzyCard	Preventing use errors		Automate the blood volume transferred into the EnzyCard	Ensure that pressing the syringe always leads to the same amount of blood entering the EnzyCard	Automating pressing the syringe		x
	Preventing use errors: Invert blood tube connector	Preventing use errors		Invert blood tube connector	Invert the direction of the blood tube connector to ensure the EnzyCard is not slid out of the EnzyPad upon inserting the blood tube			x
	Preventing use errors: Label components	Preventing use errors		Label components	Adding features so individual parts and/or their purpose are more easily identifiable	Color coding components		x
	Preventing use errors: Prevent removing tube	Preventing use errors		Prevent removing tube	Mechanically prevent the blood tube from being removed			x
	Preventing use errors: Trigger release	Preventing use errors		Trigger release	Incorporate a trigger release system for EnzyCard removal			x
	Preventing use errors: Understandability and consistency of instructions	Preventing use errors		Understandability and consistency of instructions	Update the wording of the GUI or QRI to enhance understandability and consistency			x
	Protect from damage: Ensuring child-proof robustness	Protect from damage	Protect from damage	Ensuring child-proof robustness	Increasing the overall robustness of the System			x
	Protect from damage: Prevent losing plastic plug	Protect from damage		Prevent losing plastic plug	Alter the design so the plastic plug can not be lost	E.g. incorporate the plug in the device		x
	Unfamiliar instruction	Unfamiliar instruction	Unfamiliar instruction		a specific task or the overall handling of the system is not comparable to the way other device are operated, complicating (first-time) use			x
Context for use Describes situations (could be reasons for using, locations to and/or users of the EnzySystem. For all codes: the code will be used if the location/user/reason is mentioned, regardless of whether the participant favors use in such an situation and regardless of the type of patient. Multiple Use Scenario's can be used simultaneously, e.g. Diagnostics and Hospital use, if a quote wo…	Reasons to use: Across the board: not	Reasons to use	Reasons to use	Across the board: not	The EnzySystem would not be useable across the board				x
	Reasons to use: Breakthrough bleeding	Reasons to use		Breakthrough bleeding	EnzySystem use during a (breakthrough) bleeding				x
	Reasons to use: Diagnostics	Reasons to use		Diagnostics	EnzySystem use for diagnosis of a patient: so use in patients who are not already diagnosed with a bleeding disorder.				x
	Reasons to use: Diagnostics: not	Reasons to use		Diagnostics: not	The utility of the EnzySystem would be limited for diagnostics
	Reasons to use: Emergency	Reasons to use		Emergency	Use of the EnzySystem for emergency situations	Including emergency cases for non hematology patients
	Reasons to use: EnzySystem perioperatively	Reasons to use		EnzySystem perioperatively	Use of the EnzySystem before, during, and after interventions				x
	Reasons to use: Monitoring and personalizing treatment	Reasons to use		Monitoring and personalizing treatment	EnzySystem use in a patient to monitor (prophylactic or on demand) treatment				x
	User and location for use: Hospital use	User and location for use	User and location for use	Hospital use	EnzySystem use in a hospital				x
	User and location for use: In clinic use	User and location for use		In clinic use	EnzySystem use in a clinic				x
	User and location for use: lab use	User and location for use		lab use	EnzySystem use in a lab				x
	User and location for use: Low resource countries	User and location for use		Low resource countries	EnzySystem use in low resource countries				x
	User and location for use: Outreach nurses	User and location for use		Outreach nurses	EnzySystem use by outreach nurses				x
	User and location for use: Patient use	User and location for use		Patient use	EnzySystem use by a patient themselves (regardless of the location for use)					x
Current care: signifies quotes describing the current testing and treatment landscape	Comparison with other POCT: Confirm accuracy	Comparison with other POCT	Comparison with other POCT	Confirm accuracy	Current policies and practices to ensure accuracy of POCT						x
	Comparison with other POCT: Data management	Comparison with other POCT		Data management	Current data management of POCT
	Comparison with other POCT: Organization of care	Comparison with other POCT		Organization of care	Organization of care regarding current POCT
	Comparison with other POCT: Training	Comparison with other POCT		Training	Testing procedures of current POCT
	Comparison with other POCT: Turnaround time	Comparison with other POCT		Turnaround time	Turnaround time of current POCT
	Comparison with other POCT: Usability	Comparison with other POCT		Usability	Usability of current POCT
	Current access to testing	Current access to testing	Current access to testing		Access to current testing is discussed
	Current testing procedures	Current testing procedures	Current testing procedures		Current testing procedures are discussed
	Current visit structure	Current visit structure	Current visit structure		The current proceedings if a patient visits the HTC for a visit are discussed				x
Structural codes		0
Use tasks / component: Descriptive codes. Are used to indicate which use task or component is being discussed during the semi-structured interview	Export results	Export results	Export results		NA	NA	NA
	Hand gloves	Hand gloves	Hand gloves		NA	NA	NA
	Inserting blood tube	Inserting blood tube	Inserting blood tube		NA	NA	NA
	Instructions	Instructions	Instructions		NA	NA	NA
	Interpret result	Interpret result	Interpret result		NA	NA	NA
	Plastic plug	Plastic plug	Plastic plug		NA	NA	NA
	Remove blood tube	Remove blood tube	Remove blood tube		NA	NA	NA
	Remove EnzyCard	Remove EnzyCard	Remove EnzyCard		NA	NA	NA
	Sliding in EnzyCard	Sliding in EnzyCard	Sliding in EnzyCard		NA	NA	NA
	Throw away EnzyCard	Throw away EnzyCard	Throw away EnzyCard		NA	NA	NA
	Turn on/off EnzyPad	Turn on/off EnzyPad	Turn on/off EnzyPad		NA	NA	NA
	Warming up	Warming up	Warming up		NA	NA	NA
Questions: structural quotes to note parts of the interview divided by the semi-structured question being discussed. Including: Discussion of a topic clearly related to one of the questions at other points of the interview (e.g. if the preferred TTR is discussed when discussing the overall impression)	Q1 How did the test	Q1 How did the test	Q1 How did the test		NA	NA	NA
	Q11 Changes in workflow	Q11 Changes in workflow	Q2 First impression		NA	NA	NA
	Q11 what is missing	Q11 what is missing	Q3 difficulties		NA	NA	NA
	Q12 TTR	Q12 TTR	Q3 Expectations and surprises		NA	NA	NA
	Q13 Training	Q13 Training	Q4 use evaluation		NA	NA	NA
	Q14 Benefits if all improvements have been made	Q14 Benefits if all improvements have been made	Q5 Walkthrough of steps		NA	NA	NA
	Q15 undiscussed items	Q15 undiscussed items	Q6 Concerns		NA	NA	NA
	Q16 questions for us	Q16 questions for us	Q7 blood contact risk		NA	NA	NA
	Q2 First impression	Q2 First impression	Q8 Communicate results		NA	NA	NA
	Q3 difficulties	Q3 difficulties	Q9-10 Applicability in daily practice		NA	NA	NA
	Q3 Expectations and surprises	Q3 Expectations and surprises	Q11 Changes in workflow		NA	NA	NA
	Q4 use evaluation	Q4 use evaluation	Q11 what is missing		NA	NA	NA
	Q5 steps	Q5 steps	Q12 Time to result		NA	NA	NA
	Q6 Concerns	Q6 Concerns	Q13 Training		NA	NA	NA
	Q7 blood contact risk	Q7 blood contact risk	Q14 Benefits if all improvements have been made		NA	NA	NA
			Q15 undiscussed items
			Q16 questions for us
Participant attributes: Describes the demographics and baseline information of the participant. Only added to the first HCP comment in every transcript	Broken hand	Broken hand	Hand injury		NA	NA	NA
	Gender: Female	Gender	Gender	Female	NA	NA	NA
	Gender: Male	Gender		Male	NA	NA	NA
	No use of QRI	No use of QRI	No use of QRI		NA	NA	NA
	Participated in Use Cases	Participated in Use Cases	Participated in Use Cases		NA	NA	NA
	Profession: Former lab tech	Profession	Profession	Former lab tech	NA	NA	NA
	Profession: Hematologist	Profession		Hematologist	NA	NA	NA
	Profession: Nurse	Profession		Nurse	NA	NA	NA
	Profession: Nurse Business Administrator	Profession		Nurse Business Administrator	NA	NA	NA
	Profession: Nurse Director	Profession		Nurse Director	NA	NA	NA
	Profession: Nurse practitioner	Profession		Nurse practitioner	NA	NA	NA
	Profession: Research nurse	Profession		Research nurse	NA	NA	NA
